# Supplementary material for: Application of an Ultra-Low-Cost Passive Sampler for Light-Absorbing Carbon in Mongolia
Source: Sensors (Basel). 2023 Nov 5;23(21):8977. doi: 10.3390/s23218977 (PMC10647794; doi:10.3390/s23218977)
Supplement: Supplementary file 1 [file sensors-23-08977-s001.zip]

Archive with 1 entries (1 files):
- sensors-2607679-supplementary.pdf
